# Supplementary material for: The Dynamics of Tumor-Infiltrating Myeloid Cell Activation and the Cytokine Expression Profile in a Glioma Resection Site during the Post-Surgical Period in Mice
Source: Brain Sci. 2022 Jul 7;12(7):893. doi: 10.3390/brainsci12070893 (PMC9313002; doi:10.3390/brainsci12070893)
Supplement: Supplementary file 1 [file brainsci-12-00893-s001.zip]

Archive with 6 entries (6 files):
- Figure S1.tiff
- Figure S2.tiff
- Figure S3.tiff
- Figure S4.tiff
- Figure S5.tif
- Figure S6.tif
